# Supplementary material for: Taurine Ameliorates Tunicamycin-Induced Liver Injury by Disrupting the Vicious Cycle between Oxidative Stress and Endoplasmic Reticulum Stress
Source: Life (Basel). 2022 Feb 28;12(3):354. doi: 10.3390/life12030354 (PMC8951380; doi:10.3390/life12030354)
Supplement: Supplementary file 1 [file life-12-00354-s001.zip]

Archive with 1 entries (1 files):
- life-1596022-supplementary.pdf
